# Supplementary material for: Grazing Prevalence and Associations with Eating and General Psychopathology, Body Mass Index, and Quality of Life in a Middle-Income Country
Source: Nutrients. 2023 Jan 20;15(3):557. doi: 10.3390/nu15030557 (PMC9919254; doi:10.3390/nu15030557)
Supplement: Supplementary file 1 [file nutrients-15-00557-s001.zip]

Archive with 1 entries (1 files):
- nutrients-2119487-supplementary.pdf
